# Supplementary material for: Calcium Application Enhances Drought Stress Tolerance in Sugar Beet and Promotes Plant Biomass and Beetroot Sucrose Concentration
Source: Int J Mol Sci. 2019 Aug 2;20(15):3777. doi: 10.3390/ijms20153777 (PMC6696248; doi:10.3390/ijms20153777)
Supplement: Supplementary file 1 [file ijms-20-03777-s001.zip]

Archive with 1 entries (1 files):
- ijms-542404-SI.docx
